# Supplementary material for: ﻿Molecular and morphological data reveal two new species of Tropicoporus (Hymenochaetaceae, Basidiomycota) from Australia and tropical Asia
Source: MycoKeys. 2024 Mar 19;103:57–70. doi: 10.3897/mycokeys.103.119027 (PMC10966344; doi:10.3897/mycokeys.103.119027)
Supplement: XML Treatment for Tropicoporus oceanianus [file mycokeys.103.119027-treatment1.xml]

<!DOCTYPE tp:taxon-treatment
  PUBLIC "-//TaxonX//DTD Taxonomic Treatment Publishing DTD v0 20100105//EN" "tax-treatment-NSO.dtd">
<tp:taxon-treatment xmlns:tp="http://www.plazi.org/taxpub"><tp:treatment-meta><kwd-group><label>Taxon classification</label><kwd>
                <named-content content-type="kingdom">Fungi</named-content>
              </kwd><kwd>
                <named-content content-type="order">Hymenochaetales</named-content>
              </kwd><kwd>
                <named-content content-type="family">Hymenochaetaceae</named-content>
              </kwd></kwd-group><mixed-citation publication-type="journal"><person-group><name><surname>Zhu</surname><given-names>An-Hong</given-names></name><name><surname>Liu</surname><given-names>Zhan-Bo</given-names></name><name><surname>Li</surname><given-names>Yue</given-names></name><name><surname>Liu</surname><given-names>Hong-Gao</given-names></name><name><surname>Yuan</surname><given-names>Yuan</given-names></name><name><surname>He</surname><given-names>Shuang-Hui</given-names></name></person-group><article-title>﻿Molecular and morphological data reveal two new species of <italic><tp:taxon-name><tp:taxon-name-part taxon-name-part-type="genus" reg="Tropicoporus">Tropicoporus</tp:taxon-name-part></tp:taxon-name></italic> (<tp:taxon-name><tp:taxon-name-part taxon-name-part-type="family">Hymenochaetaceae</tp:taxon-name-part></tp:taxon-name>, <tp:taxon-name><tp:taxon-name-part taxon-name-part-type="phylum">Basidiomycota</tp:taxon-name-part></tp:taxon-name>) from Australia and tropical Asia</article-title><source>MycoKeys</source><day>19</day><month>03</month><year>2024</year><volume>103</volume><fpage>57</fpage><lpage>70</lpage><pub-id pub-id-type="doi">10.3897/mycokeys.103.119027</pub-id></mixed-citation></tp:treatment-meta><tp:nomenclature><label>﻿</label><tp:taxon-name>
              <object-id xmlns:xlink="http://www.w3.org/1999/xlink" content-type="arpha" xlink:type="simple">2DE98A94-B8B8-5F9A-89AD-7036E90E5596</object-id>
              <tp:taxon-name-part taxon-name-part-type="genus" reg="Tropicoporus">Tropicoporus</tp:taxon-name-part>
              <tp:taxon-name-part taxon-name-part-type="species" reg="oceanianus">oceanianus</tp:taxon-name-part>
              <object-id xmlns:xlink="http://www.w3.org/1999/xlink" content-type="mycobank" xlink:type="simple">MycoBank No: 851484</object-id>
            </tp:taxon-name><tp:taxon-authority>A.H. Zhu, Yuan Yuan &amp; S.H. He</tp:taxon-authority><tp:taxon-status xmlns:xlink="http://www.w3.org/1999/xlink" xlink:type="simple">sp. nov.</tp:taxon-status><xref ref-type="fig" rid="F2">Figs 2</xref><xref ref-type="fig" rid="F3">, 3</xref></tp:nomenclature><tp:treatment-sec sec-type="material" id="SECID0ECEAI"><title>Type.</title><p>Australia. Queensland, Cains, Whitfield Conservation Park, on living tree of <italic><tp:taxon-name><tp:taxon-name-part taxon-name-part-type="genus" reg="Eucalyptus">Eucalyptus</tp:taxon-name-part></tp:taxon-name></italic>, 18.V.2018, Dai 18859 (holotype, BJFC027327, isotype will be sent to <named-content xmlns:xlink="http://www.w3.org/1999/xlink" content-type="dwc:institutional_code" xlink:title="Royal Botanic Gardens Victoria" xlink:href="http://grbio.org/institution/royal-botanic-gardens-0" xlink:type="simple">MEL</named-content>).</p><fig id="F2" position="float" orientation="portrait"><object-id xmlns:xlink="http://www.w3.org/1999/xlink" content-type="doi" xlink:type="simple">10.3897/mycokeys.103.119027.figure2</object-id><object-id xmlns:xlink="http://www.w3.org/1999/xlink" content-type="arpha" xlink:type="simple">D9063B75-C6C1-5543-A1A5-D6CB9AEE77F2</object-id><label>Figure 2.</label><caption><p>Basidiomata of <italic><tp:taxon-name><tp:taxon-name-part taxon-name-part-type="genus" reg="Tropicoporus">Tropicoporus</tp:taxon-name-part><tp:taxon-name-part taxon-name-part-type="species" reg="oceanianus">oceanianus</tp:taxon-name-part></tp:taxon-name></italic> (Dai 18859, holotype).</p></caption><graphic xmlns:xlink="http://www.w3.org/1999/xlink" xlink:href="mycokeys-103-057-g002.jpg" position="float" orientation="portrait" xlink:type="simple" id="oo_1005494.jpg"><uri content-type="original_file" xlink:type="simple">https://binary.pensoft.net/fig/1005494</uri></graphic></fig></tp:treatment-sec><tp:treatment-sec sec-type="etymology" id="SECID0ELFAI"><title>Etymology.</title><p><italic><tp:taxon-name><tp:taxon-name-part taxon-name-part-type="genus" reg="Oceanianus">Oceanianus</tp:taxon-name-part></tp:taxon-name></italic> (Lat.): refers to the species being found in Oceania.</p><fig id="F3" position="float" orientation="portrait"><object-id xmlns:xlink="http://www.w3.org/1999/xlink" content-type="doi" xlink:type="simple">10.3897/mycokeys.103.119027.figure3</object-id><object-id xmlns:xlink="http://www.w3.org/1999/xlink" content-type="arpha" xlink:type="simple">38AD198E-7F28-587C-B050-B68B050FF476</object-id><label>Figure 3.</label><caption><p>Microscopic structures of <italic><tp:taxon-name><tp:taxon-name-part taxon-name-part-type="genus" reg="Tropicoporus">Tropicoporus</tp:taxon-name-part><tp:taxon-name-part taxon-name-part-type="species" reg="oceanianus">oceanianus</tp:taxon-name-part></tp:taxon-name></italic> (drawn from the holotype Dai 18859) <bold>a</bold> basidiospores <bold>b</bold> basidia and basidioles <bold>c</bold> cystidioles <bold>d</bold> hymenial setae <bold>e</bold> hyphae from context <bold>f</bold> hyphae from trama. Scale bars: 5 µm (<bold>a</bold>); 10 µm (<bold>b–f</bold>).</p></caption><graphic xmlns:xlink="http://www.w3.org/1999/xlink" xlink:href="mycokeys-103-057-g003.jpg" position="float" orientation="portrait" xlink:type="simple" id="oo_1005495.jpg"><uri content-type="original_file" xlink:type="simple">https://binary.pensoft.net/fig/1005495</uri></graphic></fig></tp:treatment-sec><tp:treatment-sec sec-type="description" id="SECID0EAHAI"><title>Description.</title><p><bold><italic>Basidiomata</italic>.</bold> Perennial, pileate, solitary, woody hard and without odor or taste when fresh, bone hard when dry; pilei ungulate to triquetrous, projecting up to 2 cm, 3 cm wide, and 2.5 cm thick at base; pileal surface vinaceous gray to black when fresh and dry, concentrically sulcate with narrow zones, velutinate to glabrous, encrusted with age, distinctly cracked; margin more or less acute, snuff brown. Pore surface fawn brown when fresh, becoming umber when dry, glancing; sterile margin fawn brown when fresh and dry, distinctly paler than pores, up to 2 mm wide; pores circular, 6–7 per mm; dissepiments thick, entire. Context homogeneous, fulvous, woody hard, up to 3 mm thick, a black crust present at pileal surface. Tubes concolorous with pore surface, bone hard to brittle, up to 22 mm long, annual layers indistinct.</p><p><bold><italic>Hyphal structure</italic>.</bold> Hyphal system trimitic in context, dimitic in trama; generative hyphae simple septate; all hyphae IKI–, CB–; tissue becoming blackish brown in KOH.</p><p><bold><italic>Context</italic>.</bold> Generative hyphae infrequent, pale yellowish, thin- to thick-walled, rarely branched, frequently septate, 2–3 µm in diam; skeletal hyphae dominant, yellowish to brown, thick-walled with a narrow to medium lumen, dichotomously branched like the so-called skeleto-binding hyphae, strongly flexuous, interwoven, skeletal parts 3–5 µm in diam.</p><p><bold><italic>Trama of the tubes</italic>.</bold> Generative hyphae hyaline to pale yellowish, thin- to thick-walled, rarely branched, frequently septate, 2–2.5 µm in diam; skeletal hyphae thick-walled with a medium lumen, rarely branched, aseptate, flexuous, loosely interwoven, 2.5–3 µm in diam; hymenial setae occasionally present, subulate, dark brown, 22–30 × 4.5–6.5 µm; cystidioles present, fusoid, hyaline, thin-walled, 10–18 × 3.5–5 µm; basidia barrel-shaped, with four sterigmata and a simple septum at the base, 9–12 × 4–5 µm; basidioles capitate, slightly smaller than basidia.</p><p><bold><italic>Spores</italic>.</bold> Basidiospores broadly ellipsoid to subglobose, thick-walled, mostly collapsed, IKI–, CB–, (5–)5.2–6(–6.1) × (3.8–)4–5(5.1) μm, L = 5.60 μm, W = 4.61 μm, Q = 1.21 (n = 30/1).</p></tp:treatment-sec></tp:taxon-treatment>
