# Supplementary material for: ﻿Molecular and morphological data reveal two new species of Tropicoporus (Hymenochaetaceae, Basidiomycota) from Australia and tropical Asia
Source: MycoKeys. 2024 Mar 19;103:57–70. doi: 10.3897/mycokeys.103.119027 (PMC10966344; doi:10.3897/mycokeys.103.119027)
Supplement: XML Treatment for Tropicoporus zuzaneae [file mycokeys.103.119027-treatment2.xml]

<!DOCTYPE tp:taxon-treatment
  PUBLIC "-//TaxonX//DTD Taxonomic Treatment Publishing DTD v0 20100105//EN" "tax-treatment-NSO.dtd">
<tp:taxon-treatment xmlns:tp="http://www.plazi.org/taxpub"><tp:treatment-meta><kwd-group><label>Taxon classification</label><kwd>
                <named-content content-type="kingdom">Fungi</named-content>
              </kwd><kwd>
                <named-content content-type="order">Hymenochaetales</named-content>
              </kwd><kwd>
                <named-content content-type="family">Hymenochaetaceae</named-content>
              </kwd></kwd-group><mixed-citation publication-type="journal"><person-group><name><surname>Zhu</surname><given-names>An-Hong</given-names></name><name><surname>Liu</surname><given-names>Zhan-Bo</given-names></name><name><surname>Li</surname><given-names>Yue</given-names></name><name><surname>Liu</surname><given-names>Hong-Gao</given-names></name><name><surname>Yuan</surname><given-names>Yuan</given-names></name><name><surname>He</surname><given-names>Shuang-Hui</given-names></name></person-group><article-title>﻿Molecular and morphological data reveal two new species of <italic><tp:taxon-name><tp:taxon-name-part taxon-name-part-type="genus" reg="Tropicoporus">Tropicoporus</tp:taxon-name-part></tp:taxon-name></italic> (<tp:taxon-name><tp:taxon-name-part taxon-name-part-type="family">Hymenochaetaceae</tp:taxon-name-part></tp:taxon-name>, <tp:taxon-name><tp:taxon-name-part taxon-name-part-type="phylum">Basidiomycota</tp:taxon-name-part></tp:taxon-name>) from Australia and tropical Asia</article-title><source>MycoKeys</source><day>19</day><month>03</month><year>2024</year><volume>103</volume><fpage>57</fpage><lpage>70</lpage><pub-id pub-id-type="doi">10.3897/mycokeys.103.119027</pub-id></mixed-citation></tp:treatment-meta><tp:nomenclature><label>﻿</label><tp:taxon-name>
              <object-id xmlns:xlink="http://www.w3.org/1999/xlink" content-type="arpha" xlink:type="simple">15393CF9-BF15-55A3-A1C4-F7A760089758</object-id>
              <tp:taxon-name-part taxon-name-part-type="genus" reg="Tropicoporus">Tropicoporus</tp:taxon-name-part>
              <tp:taxon-name-part taxon-name-part-type="species" reg="zuzaneae">zuzaneae</tp:taxon-name-part>
              <object-id xmlns:xlink="http://www.w3.org/1999/xlink" content-type="mycobank" xlink:type="simple">MycoBank No: 851485</object-id>
            </tp:taxon-name><tp:taxon-authority>A.H. Zhu, Yuan Yuan &amp; S.H. He</tp:taxon-authority><tp:taxon-status xmlns:xlink="http://www.w3.org/1999/xlink" xlink:type="simple">sp. nov.</tp:taxon-status><xref ref-type="fig" rid="F4">Figs 4</xref><xref ref-type="fig" rid="F5">, 5</xref></tp:nomenclature><tp:treatment-sec sec-type="material" id="SECID0EZJAI"><title>Type.</title><p>China. Hainan Province, Haikou, Guanlan Lake, on dead tree of <italic><tp:taxon-name><tp:taxon-name-part taxon-name-part-type="genus" reg="Sonneratia">Sonneratia</tp:taxon-name-part></tp:taxon-name></italic>, 28.XII.2020, Dai 22171 (holotype, BJFC036063).</p><fig id="F4" position="float" orientation="portrait"><object-id xmlns:xlink="http://www.w3.org/1999/xlink" content-type="doi" xlink:type="simple">10.3897/mycokeys.103.119027.figure4</object-id><object-id xmlns:xlink="http://www.w3.org/1999/xlink" content-type="arpha" xlink:type="simple">E77B28B9-87BB-5A59-9F3E-A0B8637FD534</object-id><label>Figure 4.</label><caption><p>Basidiomata of <italic><tp:taxon-name><tp:taxon-name-part taxon-name-part-type="genus" reg="Tropicoporus">Tropicoporus</tp:taxon-name-part><tp:taxon-name-part taxon-name-part-type="species" reg="zuzaneae">zuzaneae</tp:taxon-name-part></tp:taxon-name></italic> (Dai 22171, holotype).</p></caption><graphic xmlns:xlink="http://www.w3.org/1999/xlink" xlink:href="mycokeys-103-057-g004.jpg" position="float" orientation="portrait" xlink:type="simple" id="oo_1005496.jpg"><uri content-type="original_file" xlink:type="simple">https://binary.pensoft.net/fig/1005496</uri></graphic></fig></tp:treatment-sec><tp:treatment-sec sec-type="etymology" id="SECID0E5KAI"><title>Etymology.</title><p><italic><tp:taxon-name><tp:taxon-name-part taxon-name-part-type="genus" reg="Zuzaneae">Zuzaneae</tp:taxon-name-part></tp:taxon-name></italic> (Lat.): in honour of the collector Zuzana Egertova.</p><fig id="F5" position="float" orientation="portrait"><object-id xmlns:xlink="http://www.w3.org/1999/xlink" content-type="doi" xlink:type="simple">10.3897/mycokeys.103.119027.figure5</object-id><object-id xmlns:xlink="http://www.w3.org/1999/xlink" content-type="arpha" xlink:type="simple">FE007AFF-9173-5818-AA85-29F1DF173AF7</object-id><label>Figure 5.</label><caption><p>Microscopic structures of <italic><tp:taxon-name><tp:taxon-name-part taxon-name-part-type="genus" reg="Tropicoporus">Tropicoporus</tp:taxon-name-part><tp:taxon-name-part taxon-name-part-type="species" reg="zuzaneae">zuzaneae</tp:taxon-name-part></tp:taxon-name></italic> (drawn from the holotype Dai 22171) <bold>a</bold> basidiospores <bold>b</bold> basidia and basidioles <bold>c</bold> cystidioles <bold>d</bold> hyphae from subiculum <bold>e</bold> hyphae from trama. Scale bars: 5 µm (<bold>a</bold>); 10 µm (<bold>b–e</bold>).</p></caption><graphic xmlns:xlink="http://www.w3.org/1999/xlink" xlink:href="mycokeys-103-057-g005.jpg" position="float" orientation="portrait" xlink:type="simple" id="oo_1005497.jpg"><uri content-type="original_file" xlink:type="simple">https://binary.pensoft.net/fig/1005497</uri></graphic></fig></tp:treatment-sec><tp:treatment-sec sec-type="description" id="SECID0ERMAI"><title>Description.</title><p><bold><italic>Basidiomata</italic>.</bold> Perennial, resupinate, firmly attached to the substrate, corky and without distinctive odor or taste when fresh, hard corky when dry, up to 40 cm long, 3 cm wide, and 3 mm thick at center. Pore surface pinkish buff when fresh, fawn to snuff brown and cracked when dry, distinctly glancing; sterile margin paler than pores when fresh, pale mouse gray when dry, up to 3 mm wide, distinctly receding; pores angular to circular, 6–8 per mm; dissepiments thin, entire. Subiculum very thin to almost lacking, yellowish brown, corky, less than 0.1 mm thick. Tubes paler than pore surface, brittle, up to 2.9 mm long, annual layers indistinct.</p><p><bold><italic>Hyphal structure</italic>.</bold> Hyphal system dimitic; generative hyphae simple septate; all hyphae IKI–, CB–; tissue becoming blackish brown in KOH.</p><p><bold><italic>Subiculum</italic>.</bold> Generative hyphae hyaline to pale brownish, thin- to thick-walled, unbranched, frequently septate, 2–3 µm in diam; skeletal hyphae brownish, thick-walled with a wide lumen, unbranched, aseptate, strongly flexuous, interwoven, 2–3.5 µm in diam.</p><p><bold><italic>Trama of the tubes</italic>.</bold> Generative hyphae hyaline to pale yellowish, thin- to thick-walled, rarely branched, frequently septate, 1.8–2.8 µm in diam; skeletal hyphae yellowish, thick-walled with a wide lumen, unbranched, aseptate, more or less straight, subparallel along tubes, 2.5–3 µm in diam; hymenial setae absent; cystidioles present, fusoid, hyaline, thin-walled, 15–20 × 3.5–4.5 µm; basidia barrel-shaped, with four sterigmata and a simple septum at the base, 9–11 × 7–8 µm; basidioles dominant in hymenium, capitate, slightly smaller than basidia; rhomboid crystals frequently present in trama and hymenium.</p><p><bold><italic>Spores</italic>.</bold> Basidiospores broadly ellipsoid to subglobose, pale yellowish, slightly thick-walled, mostly collapsed, IKI–, CB(+), 3.8–4.9(–5.1) × (3–)3.1–4.2(–4.4) µm, L = 4.42 µm, W = 3.69 µm, Q = 1.2 (n = 30/1).</p></tp:treatment-sec><tp:treatment-sec sec-type="Additional specimens (paratypes) examined" id="SECID0EDOAI"><title>Additional specimens (paratypes) examined.</title><p>China. Hainan Province, Haikou, Guanlan Lake, on dead tree of <italic><tp:taxon-name><tp:taxon-name-part taxon-name-part-type="genus" reg="Sonneratia">Sonneratia</tp:taxon-name-part></tp:taxon-name></italic>, 28.XII.2020, Dai 22168 (BJFC036060, sterile). Indonesia, Borneo, on <italic><tp:taxon-name><tp:taxon-name-part taxon-name-part-type="genus" reg="Rhizopora">Rhizopora</tp:taxon-name-part><tp:taxon-name-part taxon-name-part-type="species" reg="apiculata">apiculata</tp:taxon-name-part></tp:taxon-name></italic>, 17.II.2015, Zuzana Egertova, Vlasák JV1502/5-Zuz (<abbrev xmlns:xlink="http://www.w3.org/1999/xlink" xlink:title="the private herbarium of Josef Vlasák" id="ABBRID0E2OAI" xlink:type="simple">JV</abbrev> and <named-content xmlns:xlink="http://www.w3.org/1999/xlink" content-type="dwc:institutional_code" xlink:title="Fungarium of the Institute of Microbiology, Beijing Forestry University" xlink:href="http://grbio.org/institution/beijing-forestry-university" xlink:type="simple">BJFC</named-content>, sterile).</p></tp:treatment-sec></tp:taxon-treatment>
